# Supplementary material for: A novel drug specific mRNA biomarker predictor for selection of patients responding to dovitinib treatment of advanced renal cell carcinoma and other solid tumors
Source: PLoS One. 2023 Aug 30;18(8):e0290681. doi: 10.1371/journal.pone.0290681 (PMC10468037; doi:10.1371/journal.pone.0290681)
Supplement: S1 File — A comma-separated text file. "-" means not done. Best overall unconfirmed response is encoded as follows: 1 = Complete response, 2 = Partial response, 3 = Stable disease, 4 = Progressive disease, 5 = Non-CR/Non-PD, 997 = Unknown. (CSV) [file pone.0290681.s008.csv]

DRP-Dovitinib score	DRP Binary prediction	Microdissected score	Microdissected binary	Treatment	OS event	OS time (days)	PFS event	PFS time (days)	Best Overall unconfirmed response
19.4	0	-	-	Dovitinib	0	833	0	307	2
35.5	0	35.5	0	Dovitinib	1	201	1	178	3
46.2	0	26.9	0	Dovitinib	0	575	1	116	3
48.4	0	-	-	Sorafenib	0	696	1	227	3
19.4	0	17.2	0	Dovitinib	1	787	1	115	3
26.9	0	41.9	0	Dovitinib	1	261	1	261	2
17.2	0	-	-	Dovitinib	1	75	1	64	4
50.5	1	-	-	Dovitinib	1	697	1	225	3
16.1	0	-	-	Dovitinib	1	113	1	64	4
24.7	0	26.9	0	Dovitinib	1	209	1	119	3
26.9	0	-	-	Sorafenib	1	51	1	51	997
24.7	0	-	-	Sorafenib	1	284	1	110	3
22.6	0	-	-	Dovitinib	1	107	1	107	2
32.3	0	-	-	Sorafenib	1	511	1	58	4
45.2	0	-	-	Sorafenib	1	105	1	57	4
14	0	-	-	Dovitinib	1	710	1	56	4
3.23	0	-	-	Sorafenib	0	876	0	337	3
47.3	0	24.7	0	Dovitinib	1	302	1	168	2
52.7	1	-	-	Sorafenib	1	180	1	127	3
47.3	0	49.5	0	Dovitinib	1	491	0	166	3
19.4	0	22.6	0	Dovitinib	1	238	1	57	4
35.5	0	-	-	Sorafenib	1	189	1	57	4
14	0	-	-	Dovitinib	1	219	1	60	4
71	1	-	-	Sorafenib	1	23	1	23	997
14	0	-	-	Sorafenib	1	166	1	111	3
9.68	0	-	-	Sorafenib	0	427	1	116	3
46.2	0	-	-	Dovitinib	1	405	1	170	3
57	1	-	-	Sorafenib	1	950	0	486	3
80.6	1	60.2	1	Dovitinib	0	381	1	120	3
21.5	0	5.38	0	Dovitinib	1	219	1	57	4
66.7	1	-	-	Sorafenib	1	115	0	1	997
75.3	1	-	-	Sorafenib	0	765	0	226	2
57	1	-	-	Sorafenib	1	472	1	177	3
15.1	0	16.1	0	Dovitinib	0	609	1	280	3
26.9	0	50.5	1	Dovitinib	0	965	1	172	3
20.4	0	25.8	0	Dovitinib	1	426	1	224	3
24.7	0	-	-	Sorafenib	1	550	1	168	3
35.5	0	-	-	Sorafenib	0	895	0	61	3
64.5	1	-	-	Sorafenib	1	209	1	113	3
26.9	0	-	-	Dovitinib	1	71	1	55	4
60.2	1	-	-	Sorafenib	1	110	1	110	997
39.8	0	24.7	0	Dovitinib	1	152	1	152	2
60.2	1	-	-	Sorafenib	0	860	1	112	3
44.1	0	-	-	Sorafenib	0	279	1	110	3
61.3	1	30.1	0	Dovitinib	1	401	1	57	4
8.6	0	6.45	0	Dovitinib	1	286	1	108	3
3.23	0	-	-	Dovitinib	1	674	1	164	3
30.1	0	-	-	Sorafenib	1	466	1	259	3
7.53	0	-	-	Dovitinib	1	170	1	56	4
1.08	0	-	-	Dovitinib	1	299	1	54	4
55.9	1	24.7	0	Dovitinib	1	575	1	51	4
47.3	0	24.7	0	Dovitinib	1	674	0	119	3
51.6	1	-	-	Sorafenib	1	166	1	113	3
29	0	-	-	Dovitinib	0	22	1	74	997
17.2	0	-	-	Sorafenib	1	662	1	56	4
71	1	-	-	Sorafenib	1	585	1	54	4
41.9	0	-	-	Dovitinib	1	21	1	21	997
22.6	0	-	-	Dovitinib	1	408	1	335	3
67.7	1	49.5	0	Dovitinib	1	35	1	35	997
54.8	1	24.7	0	Dovitinib	0	4	0	1	997
92.5	1	-	-	Sorafenib	1	78	1	45	4
44.1	0	-	-	Dovitinib	1	944	1	115	3
44.1	0	-	-	Sorafenib	0	693	0	220	2
35.5	0	-	-	Dovitinib	0	773	0	57	3
71	1	-	-	Dovitinib	1	363	1	57	4
37.6	0	-	-	Dovitinib	1	110	1	56	4
71	1	44.1	0	Dovitinib	1	290	1	104	3
49.5	0	30.1	0	Dovitinib	1	695	0	113	3
32.3	0	-	-	Dovitinib	1	154	1	154	3
41.9	0	30.1	0	Dovitinib	1	147	1	26	4
21.5	0	-	-	Dovitinib	1	297	0	1	997
68.8	1	-	-	Dovitinib	1	868	0	422	2
50.5	1	-	-	Dovitinib	0	759	1	164	3
55.9	1	-	-	Dovitinib	1	293	1	61	4
26.9	0	-	-	Sorafenib	1	474	1	301	3
30.1	0	-	-	Sorafenib	1	791	1	167	3
49.5	0	-	-	Sorafenib	1	317	1	164	3
26.9	0	21.5	0	Dovitinib	1	85	1	65	4
49.5	0	49.5	0	Dovitinib	1	402	0	173	2
29	0	-	-	Dovitinib	1	191	1	58	4
51.6	1	30.1	0	Dovitinib	1	394	1	127	3
59.1	1	49.5	0	Dovitinib	1	445	1	169	3
21.5	0	9.68	0	Dovitinib	1	278	1	63	4
87.1	1	80.6	1	Dovitinib	1	1083	1	619	3
19.4	0	-	-	Sorafenib	1	520	1	113	3
21.5	0	-	-	Sorafenib	1	59	1	59	997
12.9	0	-	-	Sorafenib	1	52	1	52	997
31.2	0	-	-	Sorafenib	1	723	1	113	3
3.23	0	-	-	Dovitinib	1	19	1	19	997
71	1	60.2	1	Dovitinib	0	646	0	170	2
3.23	0	-	-	Dovitinib	1	464	0	1	997
44.1	0	-	-	Dovitinib	1	42	1	42	997
63.4	1	-	-	Dovitinib	1	821	0	244	3
55.9	1	55.9	1	Dovitinib	1	104	1	104	3
19.4	0	20.4	0	Dovitinib	1	678	1	171	3
75.3	1	-	-	Sorafenib	0	758	1	278	2
3.23	0	12.9	0	Dovitinib	1	29	1	29	997
30.1	0	68.8	1	Dovitinib	0	855	0	57	3
3.23	0	-	-	Dovitinib	1	235	1	120	3
67.7	1	-	-	Sorafenib	1	412	1	169	3
49.5	0	-	-	Sorafenib	1	179	1	179	3
26.9	0	-	-	Sorafenib	0	752	0	233	3
57	1	-	-	Sorafenib	1	233	1	63	4
68.8	1	-	-	Dovitinib	1	448	1	113	997
3.23	0	-	-	Sorafenib	1	195	1	74	4
14	0	17.2	0	Dovitinib	0	960	1	242	3
51.6	1	-	-	Sorafenib	1	575	1	171	3
35.5	0	-	-	Sorafenib	0	879	0	295	3
3.23	0	-	-	Sorafenib	1	405	1	117	3
43	0	-	-	Dovitinib	1	428	1	118	3
7.53	0	-	-	Sorafenib	0	914	1	147	3
24.7	0	-	-	Dovitinib	0	952	1	168	3
3.23	0	-	-	Dovitinib	1	759	1	288	3
22.6	0	-	-	Dovitinib	1	225	1	49	4
30.1	0	-	-	Dovitinib	1	455	1	165	2
12.9	0	-	-	Sorafenib	1	97	1	97	3
24.7	0	-	-	Dovitinib	1	724	1	56	4
55.9	1	-	-	Dovitinib	0	888	0	185	2
3.23	0	-	-	Dovitinib	1	178	1	54	4
24.7	0	-	-	Sorafenib	1	174	0	113	3
30.1	0	-	-	Sorafenib	1	309	1	62	4
19.4	0	-	-	Sorafenib	1	661	1	114	3
21.5	0	-	-	Sorafenib	0	605	1	160	3
24.7	0	-	-	Dovitinib	0	687	1	114	3
24.7	0	-	-	Dovitinib	1	333	0	226	2
19.4	0	-	-	Dovitinib	1	128	1	35	4
35.5	0	-	-	Dovitinib	0	760	0	341	3
47.3	0	-	-	Dovitinib	1	247	1	113	3
21.5	0	-	-	Sorafenib	0	729	0	226	3
30.1	0	-	-	Dovitinib	1	197	1	58	4
25.8	0	-	-	Sorafenib	1	230	1	107	3
24.7	0	-	-	Dovitinib	1	76	1	55	4
22.6	0	-	-	Sorafenib	1	420	0	113	3
30.1	0	-	-	Sorafenib	1	790	1	108	3
25.8	0	-	-	Sorafenib	1	80	0	1	997
24.7	0	-	-	Sorafenib	1	250	1	37	4
26.9	0	-	-	Dovitinib	1	239	0	56	3
50.5	1	-	-	Sorafenib	1	294	1	51	4
35.5	0	-	-	Dovitinib	0	677	1	164	2
35.5	0	-	-	Dovitinib	0	645	1	52	4
16.1	0	-	-	Sorafenib	1	60	1	60	997
30.1	0	-	-	Dovitinib	1	204	1	113	3
21.5	0	-	-	Dovitinib	1	479	0	193	3
31.2	0	-	-	Dovitinib	1	409	1	120	3
3.23	0	-	-	Dovitinib	1	236	1	51	4
8.6	0	-	-	Dovitinib	1	228	1	58	4
19.4	0	-	-	Dovitinib	0	926	1	338	3
15.1	0	-	-	Dovitinib	1	257	1	116	3
22.6	0	-	-	Dovitinib	1	238	1	117	2
35.5	0	-	-	Sorafenib	1	462	1	66	4
22.6	0	-	-	Dovitinib	0	949	0	348	2
24.7	0	-	-	Dovitinib	1	509	1	170	3
22.6	0	-	-	Dovitinib	1	799	1	114	2
41.9	0	-	-	Dovitinib	1	911	1	54	4
24.7	0	-	-	Sorafenib	0	870	1	167	2
8.6	0	-	-	Sorafenib	1	213	1	52	4
22.6	0	-	-	Dovitinib	1	695	1	57	4
11.8	0	-	-	Sorafenib	0	683	0	169	3
22.6	0	-	-	Sorafenib	1	162	1	61	4
45.2	0	-	-	Dovitinib	1	112	1	112	997
24.7	0	-	-	Dovitinib	1	268	1	113	3
30.1	0	-	-	Dovitinib	1	141	1	53	4
5.38	0	-	-	Dovitinib	1	169	1	44	4
3.23	0	-	-	Sorafenib	1	409	1	53	4
24.7	0	-	-	Sorafenib	1	201	1	113	3
15.1	0	-	-	Sorafenib	1	159	1	54	4
5.38	0	-	-	Sorafenib	1	325	0	1	997
11.8	0	-	-	Sorafenib	0	2	0	1	997
3.23	0	-	-	Dovitinib	0	833	1	168	3
43	0	-	-	Sorafenib	0	682	0	178	3
5.38	0	-	-	Dovitinib	1	123	0	1	997
22.6	0	-	-	Dovitinib	1	93	1	58	4
33.3	0	-	-	Dovitinib	1	200	1	114	3
8.6	0	-	-	Sorafenib	1	192	1	59	4
5.38	0	-	-	Dovitinib	0	932	1	226	3
3.23	0	-	-	Dovitinib	1	247	1	247	3
24.7	0	-	-	Sorafenib	0	784	1	56	4
17.2	0	-	-	Sorafenib	1	391	1	59	4
24.7	0	-	-	Sorafenib	0	36	0	1	997
16.1	0	-	-	Sorafenib	1	202	1	56	4
49.5	0	-	-	Sorafenib	0	912	1	109	3
21.5	0	-	-	Sorafenib	1	407	1	62	4
18.3	0	-	-	Dovitinib	0	771	0	172	3
23.7	0	-	-	Sorafenib	1	653	0	224	3
23.7	0	-	-	Dovitinib	0	674	1	174	3
24.7	0	-	-	Sorafenib	1	177	1	111	3
35.5	0	-	-	Dovitinib	1	589	1	173	3
35.5	0	-	-	Dovitinib	1	5	1	5	997
19.4	0	-	-	Sorafenib	1	110	1	50	4
21.5	0	-	-	Dovitinib	0	930	1	168	3
26.9	0	-	-	Dovitinib	1	183	1	58	4
31.2	0	-	-	Sorafenib	1	29	1	29	997
9.68	0	-	-	Sorafenib	1	443	1	111	3
24.7	0	-	-	Dovitinib	1	90	1	45	4
25.8	0	-	-	Sorafenib	1	291	1	64	4
36.6	0	-	-	Sorafenib	1	770	0	64	3
3.23	0	-	-	Dovitinib	1	332	0	64	3
24.7	0	-	-	Sorafenib	1	223	1	64	4
22.6	0	-	-	Sorafenib	0	778	1	128	3
43	0	-	-	Sorafenib	1	82	1	58	4
24.7	0	-	-	Dovitinib	1	129	1	65	4
26.9	0	-	-	Dovitinib	0	1037	1	113	3
1.08	0	-	-	Sorafenib	0	41	0	14	997
35.5	0	-	-	Dovitinib	1	145	1	113	3
41.9	0	-	-	Sorafenib	0	567	1	157	2
30.1	0	-	-	Sorafenib	1	175	1	108	3
20.4	0	-	-	Dovitinib	1	152	1	58	4
24.7	0	-	-	Dovitinib	1	253	1	89	3
5.38	0	-	-	Sorafenib	1	378	1	57	4
79.6	1	-	-	Dovitinib	0	4	0	1	997
47.3	0	-	-	Sorafenib	1	592	1	57	4
16.1	0	-	-	Dovitinib	1	180	0	1	997
43	0	-	-	Dovitinib	0	932	1	312	3
49.5	0	-	-	Dovitinib	0	710	1	174	5
3.23	0	-	-	Sorafenib	1	150	1	53	4
16.1	0	-	-	Sorafenib	1	294	1	110	3
3.23	0	-	-	Dovitinib	1	559	1	108	3
19.4	0	-	-	Dovitinib	1	179	1	55	4
10.8	0	-	-	Sorafenib	0	991	1	51	4
21.5	0	-	-	Dovitinib	0	718	1	278	3
19.4	0	-	-	Sorafenib	0	51	1	27	4
35.5	0	-	-	Sorafenib	1	74	1	57	4
16.1	0	-	-	Dovitinib	1	360	1	107	3
26.9	0	-	-	Dovitinib	1	281	1	118	3
35.5	0	-	-	Sorafenib	1	179	1	51	4
31.2	0	-	-	Dovitinib	0	215	1	106	3
21.5	0	-	-	Dovitinib	1	372	1	280	3
19.4	0	-	-	Sorafenib	1	119	1	28	4
24.7	0	-	-	Dovitinib	1	114	1	114	5
22.6	0	-	-	Sorafenib	1	821	1	112	3
21.5	0	-	-	Sorafenib	0	619	1	58	4
24.7	0	-	-	Sorafenib	1	180	1	92	3
14	0	-	-	Dovitinib	1	679	1	115	3
30.1	0	-	-	Sorafenib	1	213	1	174	3
67.7	1	49.5	0	Dovitinib	1	627	0	1	997
57	1	-	-	Dovitinib	1	736	1	56	4
17.2	0	-	-	Sorafenib	1	436	1	115	3
8.6	0	-	-	Sorafenib	1	213	1	112	3
